# Supplementary material for: Ochraceopetalin, a Mixed-Biogenetic Salt of Polyketide and Amino Acid Origins from a Marine-Derived Aspergillus ochraceopetaliformis Fungus
Source: Mar Drugs. 2021 Jul 26;19(8):413. doi: 10.3390/md19080413 (PMC8401040; doi:10.3390/md19080413)
Supplement: Supplementary file 1 [file marinedrugs-19-00413-s001.zip]

Archive with 1 entries (1 files):
- marinedrugs-1307422-supplementary.pdf
